# Supplementary material for: Development of a knowledge-based healthcare-associated infections surveillance system in China
Source: BMC Med Inform Decis Mak. 2023 Oct 10;23:209. doi: 10.1186/s12911-023-02297-y (PMC10563206; doi:10.1186/s12911-023-02297-y)
Supplement: Supplementary file 1 — Additional file 1. [file 12911_2023_2297_MOESM1_ESM.xlsx]

## Sheet: Infection Site and Diagnosis
	Table 7: All infection diagnoses used in the paper and their corresponding infection sites.
	Site Code	Site Abbreviation	Site Name	Diagnosis Code	Diagnosis Abbreviation	Diagnosis Name
	1	RTI	RTI-Respiratory tract infection	101	UR	Upper respiratory tract infection
				102	LRI	Lower respiratory tract infection
				103	PCI	Pleural cavity infection
				104	VAP	Ventilator-associated pneumonia (VAP)
	2	CVS	CVS- Cardiovascular System Infection	201	ENDO	Endocarditis (Involving heart valves)
				202	CARD	Myocarditis or pericarditis
	3	BSI	BSI-Bloodstream Infection Event	301	VAI	Vascular associated infection
				302	SEP	Septicemia
				303	IR_BSI	Transfusion-related infection
				304
				305		central venous catheter-associated bloodstream infections
	4	AD/GI	AD/GI – Abdomen/ Gastrointestinal System Infection	401	ID	Infectious Diarrhea
				402	GIT	GIT-Gastrointestinal tract infection
				403	ADT	Antimicrobial drug-related diarrhea
				404	VHS	VHS-viral hepatitis
				405	IAB	IAB-Intraabdominal infection, not specified elsewhere
				406	PFIT	PFIT-Peritoneal fluid infection
	5	CNS	CNS- Central Nervous System Infection	501	MNE	MEN-Meningitis or ventriculitis
				502	IC	IC-Intracranial infection
				503	SA	SA-Spinal abscess/infection
	6	USI	USI–Urinary System Infection	601	UTI	UTI -Non-Catheter-Associated Urinary Tract Infection
				602	CAUTI	CAUTI-Catheter-Associated Urinary Tract Infection
	7	SSI	SSI-Surgical Site Infection	701	SI_SSI	Superficial incisional SSI
				702	DI_SSI	Deep incisional SSI
				703	OS_SSI	Organ/Space SSI
	8	SST	SST- Skin and Soft Tissue Infection	801	SKIN	SKIN-Skin infection
				802	ST	ST-Soft tissue infection
				803	DECU	DECU-Decubitus ulcer infection
				804	BURN	BURN-Burn infection
				805	BRST	BRST-Breast infection or mastitis
				806	UMB	UMB-Omphalitis
				807	IP	infant pustulosis
	9	BJ	BJ- Bone and Joint Infection	901	JNT	Joint or bursa infection
				902	OST	Osteomyelitis
				903	DSI	Disc space infection
	10	REPR	REPR- Reproductive Tract Infection	1001	EPIS	Episiotomy infection
				1002	VCUF	Vaginal cuff infection
				1003	PLI	pelvic infection
				1004	EMET	Endometritis
				1005	OTH_REPR	Other infections of reproductive tract
	11	ORAL	ORAL-Oral	1101	ORAL	Oral cavity infection
	12	OTH	OTH-Other	1201	OTH	Other infection sit or the site of infection could not be confirmed

## Sheet: 101
	Table 8 Knowledge rules for Upper respiratory tract infection
		RuleSet	com.lilian.entity
		import
		RuleTable 101
		condition	condition	condition	condition	condition	condition	condition	condition	action	action
		p:Patient
	rule id	course_record_symptom_headache_mark	course_record_symptom_mark_101	course_record_symptom_sneeze_mark	course_record_symptom_snot_mark	course_record_symptom_sorethroat_mark	fund_high_vital>=$1,fund_high_vital<=$2	fund_high_vital_continue_number>=$1	lab_microbe_symptom_mark_101	p.addBodyCode(101,$1);	p.addBodyProbability(101,$1);
	10108		1				38,48	2		10108	55
	10107					1	38,48	2		10107	50
	10106	1					38,48	2		10106	50
	10105								1	10105	75
	10104						38,48	2	1	10104	89
	10103				1		38,48	2		10103	52
	10102			1			38,48	2		10102	51
	10101		1				38,48	2		10101	72

## Sheet: 102
	Table 9 Knowledge rules for Lower respiratory tract infection
		RuleSet	com.lilian.entity
		import
		RuleTable 102
		condition	condition	condition	condition	condition	condition	condition	condition	condition	condition	condition	condition	condition	condition	condition	condition	condition	condition	condition	action	action
		p:Patient
	rule id	course_record_symptom_cough_mark	course_record_symptom_mark_102	course_record_symptom_wet_sound_mark	fund_age>$1	fund_high_vital>$1	fund_high_vital>=$1,fund_high_vital<=$2	fund_hospital_date_number<=$1	fund_hospital_date_number>=$1	inspect_symptom_mark_102	lab_crp_mark	lab_crp_number>$1	lab_crp_send_flag	lab_microbe_symptom_mark_102	lab_microbe_symptom_mark_302	lab_neutrophil_rate_mark	lab_pct_mark	lab_pct_send_flag	lab_white_cell_mark	order_drug_symptom_mark	p.addBodyCode(102,$1);	p.addBodyProbability(102,$1);
	10220									1										1	10211	61
	10219					38												1			10219	71
	10218				3	36.8		7				2.23	1	1							10218	91
	10217								7					1							10217	86
	10216													1			2				10216	87
	10215										2			1							10215	86
	10214													1							10214	84
	10213						38,48			1							2				10213	48
	10212						38,48			1	2										10212	61
	10211						38,48			1									2		10211	61
	10210		1																		10210	72
	10209		1								2								2		10209	78
	10208		1											1							10208	90
	10207		1							1											10207	75
	10206	1		1											1						10206	81
	10205	1		1										1							10205	86
	10204	1		1						1											10204	53
	10203	1		1												2					10203	52
	10202	1		1															2		10202	51
	10201	1		1			38,48														10201	51

## Sheet: 103
	Table 10 Knowledge rules for Pleural cavity infection
		RuleSet	com.lilian.entity
		import
		RuleTable 103
		CONDITION	CONDITION	CONDITION	CONDITION	ACTION	ACTION
		p:Patient
	rule id	fund_high_vital>=$1,fund_high_vital<=$2	lab_chest_white_cell_mark	course_record_symptom_mark_103	inspect_symptom_mark_103	p.addBodyCode(103,$1);	p.addBodyProbability(103,$1);
	rule 10301	38,48	1			10301	63
	rule 10302	38,48		2		10302	52
	rule 10303				1	10303	78
	rule 10304		1			10304	51

## Sheet: 104
	Table 11 Knowledge rules for Ventilator-associated pneumonia
		RuleSet	com.lilian.entity
		import
		RuleTable 104
		condition	condition	condition	condition	condition	condition	condition	condition	condition	condition	action	action
		p:Patient
	rule id	course_record_symptom_mark_104	fund_high_vital>=$1,fund_high_vital<=$2	fund_hospital_date_number>=$1	inspect_symptom_mark_102	inspect_symptom_mark_104	lab_crp_send_flag	lab_microbe_symptom_mark_104	lab_white_cell_mark	order_drug_symptom_mark	order_ventilator_symptom_mark	p.addBodyCode(104,$1);	p.addBodyProbability(104,$1);
	10407					1		1		1		10407	88
	10406			7			0	1				10406	85
	10405	1									1	10405	92
	10404							1			1	10404	94
	10403					1		1	2		1	10403	92
	10402		38,48			1			2		1	10402	80
	10401	1				1		1			1	10401	95

## Sheet: 201
	Table 12 Knowledge rules for Endocarditis (Involving heart valves)
		RuleSet	com.lilian.entity
		import
		RuleTable 201
		condition	condition	condition	condition	action	action
		p:Patient
	rule id	course_record_symptom_mark_201	fund_high_vital>=$1,fund_high_vital<=$2	inspect_symptom_mark_201	lab_microbe_symptom_mark_201	p.addBodyCode(201,$1);	p.addBodyProbability(201,$1);
	20104				1	20104	68
	20103	1	38,48	1		20103	88
	20102	1	38,48		1	20102	90
	20101	1	38,48			20101	85

## Sheet: 202
	Table 13 Knowledge rules for Myocarditis or pericarditis
		RuleSet	com.lilian.entity
		import
		RuleTable 202
		condition	condition	condition	condition	action	action
		p:Patient
	rule id	course_record_symptom_mark_202	fund_high_vital>=$1,fund_high_vital<=$2	inspect_symptom_mark_202	lab_microbe_symptom_mark_202	p.addBodyCode(202,$1);	p.addBodyProbability(202,$1);
	20203				1	20203	81
	20202	1	38,48			20202	78
	20201	1	38,48	1		20201	79

## Sheet: 301
	Table 14 Knowledge rules for Vascular associated infection
		RuleSet	com.lilian.entity
		import
		RuleTable 301
		condition	condition	condition	action	action
		p:Patient
	rule id	course_record_symptom_mark_301	fund_hospital_date_number>$1	lab_microbe_symptom_mark_301	p.addBodyCode(301,$1);	p.addBodyProbability(301,$1);
	30103			1	30103	80
	30102		2	1	30102	83
	30101	1	2		30101	57

## Sheet: 302
	Table 15 Knowledge rules for Septicemia
		RuleSet	com.lilian.entity
		import
		RuleTable 302
		condition	condition	condition	condition	action	action
		p:Patient
	rule id	course_record_symptom_mark_302	fund_high_vital>=$1,fund_high_vital<=$2	fund_hospital_date_number>$1	lab_microbe_symptom_mark_302	p.addBodyCode(302,$1);	p.addBodyProbability(302,$1);
	30202			2	1	30202	83
	30201	1	38,48	2		30201	62

## Sheet: 303
	Table 16 Knowledge rules for Transfusion-related infection
		RuleSet	com.lilian.entity
		import
		RuleTable 303
		condition	condition	action	action
		p:Patient
	rule id	fund_high_vital>=$1,fund_high_vital<=$2	order_transblood_symptom_mark	p.addBodyCode(303,$1);	p.addBodyProbability(303,$1);
	30301	38,48	1	30301	62

[truncated: 31 more sheets: 401, 402, 403, 404, 405, 406, 501, 502, 503, 601, 602, 701, 702, 703, 801, 802, 803, 804, 805, 806 …]
